# Supplementary material for: Unraveling tumor specific neoantigen immunogenicity prediction: a comprehensive analysis
Source: Front Immunol. 2023 Jul 25;14:1094236. doi: 10.3389/fimmu.2023.1094236 (PMC10411733; doi:10.3389/fimmu.2023.1094236)
Supplement: Supplementary Table 1 — Performance metrics calculated over all predictive methods. [file Table_1.xlsx]

## Sheet: Supplementary_table1
Method	Metrics		ITSNdb													Validation				Ranks				Order
	Score	Approach	Threshold	Specificity	Sensitivity	Accuracy	ppv	npv	tn	tp	fn	fp	DOP	F1	auc	NegVal	PosVal	FPR	FNR	DOPR	F1R	FPRR	FNRR	CR	CR sd	FDRR	FDRR sd	AR	AR sd
DeepHLApan	Immunogenicity score	Min DOP	0.45	49	67	60	70	44	34	86	43	36	0.88	0.69	0.57	27	5	23.89	28.57	4	5	3	2	4.5	0.71	2.5	0.71	3.5	1.29
MHCflurry_A	Affinity strength	Min DOP	42	59	62	61	73	46	41	80	49	29	0.83	0.67	0.6	41	4	36.28	42.86	2	7	7	6	4.5	3.54	6.5	0.71	5.5	2.38
Prime_S	Immunogenicity score	Min DOP	0.12	53	68	63	73	47	37	88	41	33	0.82	0.7	0.58	61	4	53.98	42.86	1	4	12	6	2.5	2.12	9	4.24	5.75	4.65
DeepHLApan_A	Immunogenicity score	Author	0.5	50	61	57	69	41	35	79	50	35	0.92	0.65	NA	27	5	23.89	28.57	9	10	3	2	9.5	0.71	2.5	0.71	6	4.08
DeepImmuno	Immunogenicity score	Min DOP	0.71	47	60	56	68	39	33	78	51	37	0.95	0.64	0.52	19	6	16.81	14.29	12	12	1	1	12	0	1	0	6.5	6.35
NetMHCpan_R_SB	Affinity rank	Author	0.5	27	77	59	66	39	19	99	30	51	1.04	0.71	NA	85	5	75.22	28.57	14	3	14	2	8.5	7.78	8	8.49	8.25	6.65
MHCflurry_P	Affinity percentile	Min DOP	0.15	50	65	60	71	44	35	84	45	35	0.88	0.68	0.53	56	2	49.56	71.43	4	6	11	13	5	1.41	12	1.41	8.5	4.2
Prime_R	Immunogenicity rank	Min DOP	0.09	60	60	60	73	45	42	77	52	28	0.84	0.66	0.57	54	2	47.79	71.43	3	8	10	13	5.5	3.54	11.5	2.12	8.5	4.2
NetMHCpan_R_WB	Affinity rank	Author	2	10	94	64	66	47	7	121	8	63	1.1	0.77	NA	108	5	95.58	28.57	15	1	16	2	8	9.9	9	9.9	8.5	8.1
NetMHCpan_BA	Affinity strength	Min DOP	24.62	63	53	56	72	42	44	68	61	26	0.88	0.61	0.57	26	1	23.01	85.71	4	13	2	16	8.5	6.36	9	9.9	8.75	6.8
MixMHCpred_S	Affinity score	Min DOP	0.33	57	53	55	70	40	40	69	60	30	0.92	0.61	0.52	39	3	34.51	57.14	9	13	6	10	11	2.83	8	2.83	9.5	2.89
MixMHCpred_R	Affinity rank	Min DOP	0.25	46	64	58	69	41	32	83	46	38	0.93	0.66	0.54	65	4	57.52	42.86	11	8	13	6	9.5	2.12	9.5	4.95	9.5	3.11
NetMHCpan_BA_WB	Affinity strength	Author	500	10	88	60	64	30	7	113	16	63	1.2	0.74	NA	85	4	75.22	42.86	16	2	14	6	9	9.9	10	5.66	9.5	6.61
NetMHCpan_BA_SB	Affinity strength	Author	50	36	65	55	65	36	25	84	45	45	1.03	0.65	NA	43	3	38.05	57.14	13	10	8	10	11.5	2.12	9	1.41	10.25	2.06
CIImm	Immunogenicity score	Min DOP	0.07	61	52	55	71	41	43	67	62	27	0.9	0.6	0.55	45	3	39.82	57.14	7	15	9	10	11	5.66	9.5	0.71	10.25	3.4
NetMHCpan_R	Affinity rank	Min DOP	0.11	64	50	55	72	41	45	64	65	25	0.9	0.59	0.56	38	2	33.63	71.43	7	16	5	13	11.5	6.36	9	5.66	10.25	5.12
ppv: positive predictive value
npv: negative predictive value
tn: true negative
tp: true positive
fn: false negative
fp: false positive
DOP: distance to the optimal point
auc: area under the curve
FPR: false positive rate
FNR: false negative rate
DOPR: distance to the optimal point rank
F1R: F1 score rank
FPRR: false positive rate rank
FNRR: false negative rate rank
CR: classification rank
sd: standard deviation
FDRR: false detection rate rank
AR: average rank
